# Supplementary material for: Effect of Adding Pulses to Replace Protein Foods and Refined Grains in Healthy Dietary Patterns
Source: Nutrients. 2023 Oct 13;15(20):4355. doi: 10.3390/nu15204355 (PMC10610119; doi:10.3390/nu15204355)
Supplement: Supplementary file 1 [file nutrients-15-04355-s001.zip]

Archive with 1 entries (1 files):
- nutrients-2628803-supplementary.pdf
